# Supplementary material for: Ultrasensitive and Self-Powered Multiparameter Pressure–Temperature–Humidity Sensor Based on Ultra-Flexible Conductive Silica Aerogel
Source: Gels. 2023 Feb 17;9(2):162. doi: 10.3390/gels9020162 (PMC9956380; doi:10.3390/gels9020162)
Supplement: Supplementary file 1 [file gels-09-00162-s001.zip]

Archive with 1 entries (1 files):
- gels-2201509 - supplementary.pdf
